# Supplementary material for: Short-Term Temporal Metabolic Behavior in Halophilic Cyanobacterium Synechococcus sp. Strain PCC 7002 after Salt Shock
Source: Metabolites. 2019 Dec 5;9(12):297. doi: 10.3390/metabo9120297 (PMC6950573; doi:10.3390/metabo9120297)
Supplement: Supplementary file 1 [file metabolites-09-00297-s001.zip]

Archive with 1 entries (1 files):
- Supplemental Table S1.pdf
